# Supplementary material for: LPS-Activated Microglial Cell-Derived Conditioned Medium Protects HT22 Neuronal Cells against Glutamate-Induced Ferroptosis
Source: Int J Mol Sci. 2023 Feb 2;24(3):2910. doi: 10.3390/ijms24032910 (PMC9917809; doi:10.3390/ijms24032910)
Supplement: Supplementary file 1 [file ijms-24-02910-s001.zip]

Archive with 1 entries (1 files):
- ijms-2086969-supplementary.pdf
